# Supplementary material for: Surrounded by Kindred: Spermophilus major Hybridization with Other Spermophilus Species in Space and Time
Source: Biology (Basel). 2023 Jun 17;12(6):880. doi: 10.3390/biology12060880 (PMC10295132; doi:10.3390/biology12060880)
Supplement: Supplementary file 1 [file biology-12-00880-s001.zip]

Archive with 2 entries (2 files):
- Tukhbatullin&Brandler_Tables_S2 and S3_Supplementary.pdf
- Tukhbatullin&Brandler_Table_S1_Supplementary_material.xlsx
