# Supplementary material for: Surrounded by Kindred: Spermophilus major Hybridization with Other Spermophilus Species in Space and Time
Source: Biology (Basel). 2023 Jun 17;12(6):880. doi: 10.3390/biology12060880 (PMC10295132; doi:10.3390/biology12060880)
Supplement: Supplementary file 1 [file biology-12-00880-s001.zip › Tukhbatullin&Brandler_Table_S1_Supplementary_material.xlsx]

## Sheet: Table all
Surrounded by kindred: Spermophilus major hybridization with other Spermophilus species in space and time
Andrey Tukhbatullin, Oleg Ermakov, Svetlana Kapustina, Vladimir Starikov, Valentina Tambovtseva, Sergey Titov, and Oleg Brandler
Table S1: Features of Spermophilus samples used in the study.
Mitohondrial haplotype designations: CR: h - S. major, hf - S. fulvus, hp - S. pygmaeus, hb - S. brevicauda, her - S. erythrogenys; cytb: c - S. major, cf - S. fulvus, cp - S. pygmaeus, ci - S. b. iliensis, ce - S. erythrogenys.
Nuclear haplotype designations: m - S. major, f - S. fulvus, p - S. pygmaeus, b - S. brevicauda, e - S. erythrogenys, k - haplotype PRKCI, common for S. brevicauda and S. fulvus, c - haplotype c-myc, common for S. brevicauda and S. fulvus; i6p53: m - S. major, p - S. pygmaeus, b - S. b. heptneri sequences, i - S. b. iliensis, e - S. erythrogenys, d - S. erythrogenys / S. fulvus in PCR analysis. S…
Collection IDs of specimens deposited in the Collection of Penza State University are designated by SP, all other specimens are deposited in the Large-Scale Research Facility "Collection of Wildlife tissues for genetic research" of the Core Centrum of the Koltzov Institute of Developmental Biology Russian Academy of Sciences.
** Haplotype sequences taken from GenBank
Population number	Collection ID	Sex	Haplotypes							Species/ Subspecies	Country of locality	Region of locality	Locality	Latitude	Longitude	Collector(s)
			CR	cytb	SmcY	BGN	c-myc	PRKCI	i6p53
1	SP317		h43	-	-	-	-	-	-	Spermophilus major	Russia	Orenburg Oblast	Kuvandyk district, Rovny village	51.099573	57.278577	Ermakov O.A., Titov S.V.
2	SP194	f	h66	-	-	mm	mm	mm	mm	Spermophilus major	Russia	Kirov Oblast	Malmyzhsky district, Verchnaya Gonjba village	56.666	50.429	Ermakov O.A., Titov S.V.
3	SP936		h34	-	-	-	-	-	-	Spermophilus major	Russia	Ulyanovsk Oblast	Kusovatovsky district, Smyshlaevka village	53.745036	47.746590	Titov S.V., Kuzmin А.А.
3	SP793		h33	-	-	-	-	-	-	Spermophilus major	Russia	Ulyanovsk Oblast	Kusovatovsky district, Bestuzhevka village	53.726982	47.726989	Titov S.V., Kuzmin А.А.
3	SP506		h35	-	-	-	-	-	-	Spermophilus major	Russia	Ulyanovsk Oblast	Kusovatovsky district, Chirikovo village	53.749506	47.830943	Titov S.V., Shmyrov A.A.
4	SP716		h33	-	-	-	-	-	-	Spermophilus major	Russia	Samara Oblast	Syzransky district, Novye Ozerki village	53.208486	48.664036	Titov S.V., Kuzmin А.А.
5	SP876		h33	-	-	-	-	-	-	Spermophilus major	Russia	Samara Oblast	Syzransky district, Tisherek river	53.275148	48.621473	Titov S.V., Kuzmin А.А.
6	SP90		h63	-	-	-	-	-	-	Spermophilus major	Russia	Saratov Oblast	Volsky district, Volsk city	52.046	47.387	Ermakov O.A., Titov S.V.
7	25355	m	h30	-	m1	m	mm	mm	mm	Spermophilus major	Russia	Republic of Bashkortostan	Ufimsky district, near Stukolkino village	54.509038	55.874285	Brandler O.V., Tukhbatullin A.R.
7	25354	m	h49	-	m1	m	mm	mm	mm	Spermophilus major	Russia	Republic of Bashkortostan	Ufimsky district, near Stukolkino village	54.509038	55.874285	Brandler O.V., Tukhbatullin A.R.
7	25353	m	h61	c10	m1	m	mp4	mm	mm	Spermophilus major	Russia	Republic of Bashkortostan	Ufimsky district, near Stukolkino village	54.509038	55.874285	Brandler O.V., Tukhbatullin A.R.
7	25352	f	h61	-	-	mm	mm	mm	mm	Spermophilus major	Russia	Republic of Bashkortostan	Ufimsky district, near Stukolkino village	54.509038	55.874285	Brandler O.V., Tukhbatullin A.R.
7	25351	f	h62	-	-	mm	mm	mm	mm	Spermophilus major	Russia	Republic of Bashkortostan	Ufimsky district, near Stukolkino village	54.509038	55.874285	Brandler O.V., Tukhbatullin A.R.
8	25358	f	h02	-	-	mm	mm	mm	mm	Spermophilus major	Russia	Republic of Bashkortostan	Birsky district, Mayadykovo village	55.245312	55.215197	Brandler O.V., Tukhbatullin A.R.
8	25357	f	h49	-	-	mm	mm	mm	mm	Spermophilus major	Russia	Republic of Bashkortostan	Birsky district, Mayadykovo village	55.245312	55.215197	Brandler O.V., Tukhbatullin A.R.
8	25356	f	h30	c5	-	mm	mm	mm	mm	Spermophilus major	Russia	Republic of Bashkortostan	Birsky district, Mayadykovo village	55.245312	55.215197	Brandler O.V., Tukhbatullin A.R.
9	25373	f	h65	-	-	mm	mm	mm	mm	Spermophilus major	Russia	Republic of Bashkortostan	Davlekanovsky district, Mikyashevo village	54.218438	54.652725	Brandler O.V., Tukhbatullin A.R.
9	25372	m	h57	c9	m1	m	mm	mm	mm	Spermophilus major	Russia	Republic of Bashkortostan	Davlekanovsky district, Mikyashevo village	54.218438	54.652725	Brandler O.V., Tukhbatullin A.R.
9	25371	f	h65	-	-	mm	mm	mm	mm	Spermophilus major	Russia	Republic of Bashkortostan	Davlekanovsky district, Mikyashevo village	54.218438	54.652725	Brandler O.V., Tukhbatullin A.R.
9	25370	f	h31	-	-	mm	mm	mm	mm	Spermophilus major	Russia	Republic of Bashkortostan	Davlekanovsky district, Mikyashevo village	54.218438	54.652725	Brandler O.V., Tukhbatullin A.R.
9	25369	m	h02	-	m1	m	mm	mm	mm	Spermophilus major	Russia	Republic of Bashkortostan	Davlekanovsky district, Mikyashevo village	54.218438	54.652725	Brandler O.V., Tukhbatullin A.R.
9	25368	m	h04	-	m1	-	mm	m1m1	mm	Spermophilus major	Russia	Republic of Bashkortostan	Davlekanovsky district, Mikyashevo village	54.218438	54.652725	Brandler O.V., Tukhbatullin A.R.
9	25367	f	h31	-	-	mm	mm	mm	mm	Spermophilus major	Russia	Republic of Bashkortostan	Davlekanovsky district, Mikyashevo village	54.218438	54.652725	Brandler O.V., Tukhbatullin A.R.
9	25366	m	h65	c9	m1	m	mm	mm	mm	Spermophilus major	Russia	Republic of Bashkortostan	Davlekanovsky district, Mikyashevo village	54.218438	54.652725	Brandler O.V., Tukhbatullin A.R.
10	25375	f	h02	-	-	mm	mm	mm*	mm	Spermophilus major	Russia	Republic of Bashkortostan	Kugarchinsky district, near Yalchino village	52.829444	56.103083	Brandler O.V., Tukhbatullin A.R.
10	25374	m	h65	-	m1	m	mm	mm	mm	Spermophilus major	Russia	Republic of Bashkortostan	Kugarchinsky district, near Yalchino village	52.829444	56.103083	Brandler O.V., Tukhbatullin A.R.
11	25377	m	h02	c7	m2	m	mm	mm	mm	Spermophilus major	Russia	Republic of Bashkortostan	Sterlibashevsky district, near Aitugan village	53.284723	54.861237	Brandler O.V., Tukhbatullin A.R.
11	25376	f	h30	-	-	mm	mm	mm	mm	Spermophilus major	Russia	Republic of Bashkortostan	Sterlibashevsky district, near Aitugan village	53.284723	54.861237	Brandler O.V., Tukhbatullin A.R.
12	25350	f	h26	c10	-	mm	mm	mm	mm	Spermophilus major	Russia	Republic of Bashkortostan	Iglinsky district, Kuyanovo village	54.609735	56.223723	Brandler O.V., Tukhbatullin A.R.
12	25349	f	h54	-	-	mm	mm	mm	mm	Spermophilus major	Russia	Republic of Bashkortostan	Iglinsky district, Kuyanovo village	54.609735	56.223723	Brandler O.V., Tukhbatullin A.R.
12	25348	f	h54	-	-	mm	mm	mm	mm	Spermophilus major	Russia	Republic of Bashkortostan	Iglinsky district, Kuyanovo village	54.609735	56.223723	Brandler O.V., Tukhbatullin A.R.
12	25347	f	h26	c10	-	mm	mm	mm	mm	Spermophilus major	Russia	Republic of Bashkortostan	Iglinsky district, Kuyanovo village	54.609735	56.223723	Brandler O.V., Tukhbatullin A.R.
13	25330	f	h54	c4	-	mm	mm	mm	mm	Spermophilus major	Russia	Republic of Tatarstan	Aznakaevsky district, near Ursaevo village	55.0985	53.220583	Brandler O.V., Tukhbatullin A.R.
13	25329	f	h54	-	-	mm	mm	mm	mm	Spermophilus major	Russia	Republic of Tatarstan	Aznakaevsky district, near Ursaevo village	55.0985	53.220583	Brandler O.V., Tukhbatullin A.R.
13	25328	f	h54	-	-	mm	mm	mm	mm	Spermophilus major	Russia	Republic of Tatarstan	Aznakaevsky district, near Ursaevo village	55.0985	53.220583	Brandler O.V., Tukhbatullin A.R.
13	25327	m	h23	c4	m1	m	mm	mm	mm	Spermophilus major	Russia	Republic of Tatarstan	Aznakaevsky district, near Ursaevo village	55.0985	53.220583	Brandler O.V., Tukhbatullin A.R.
13	25326	f	h54	-	-	mm	mm	mm	mm	Spermophilus major	Russia	Republic of Tatarstan	Aznakaevsky district, near Ursaevo village	55.0985	53.220583	Brandler O.V., Tukhbatullin A.R.
13	25325	m	h23	-	m1	m	mm	mm	mm	Spermophilus major	Russia	Republic of Tatarstan	Aznakaevsky district, near Ursaevo village	55.0985	53.220583	Brandler O.V., Tukhbatullin A.R.
13	25324	m	h24	-	m1	m	mm	mm	mm	Spermophilus major	Russia	Republic of Tatarstan	Aznakaevsky district, near Ursaevo village	55.0985	53.220583	Brandler O.V., Tukhbatullin A.R.
13	25323	m	h24	c12	m1	m	mm	mm	mm	Spermophilus major	Russia	Republic of Tatarstan	Aznakaevsky district, near Ursaevo village	55.0985	53.220583	Brandler O.V., Tukhbatullin A.R.
14	25318	m	h02	-	m1	m	mm	mm	mm	Spermophilus major	Russia	Republic of Tatarstan	Sarmanovsky district, near Sarayly village	55.157788	52.595400	Brandler O.V., Tukhbatullin A.R.
14	25317	f	h54	-	-	mm	mm	mm	mm	Spermophilus major	Russia	Republic of Tatarstan	Sarmanovsky district, near Sarayly village	55.157788	52.595400	Brandler O.V., Tukhbatullin A.R.
14	25316	f	h02	-	-	mm	mm	mm	mm	Spermophilus major	Russia	Republic of Tatarstan	Sarmanovsky district, near Sarayly village	55.157788	52.595400	Brandler O.V., Tukhbatullin A.R.
14	25315	f	h54	-	-	mm	mm	mm	mm	Spermophilus major	Russia	Republic of Tatarstan	Sarmanovsky district, near Sarayly village	55.157788	52.595400	Brandler O.V., Tukhbatullin A.R.
14	25314	f	h29	-	-	mm	mm	mm	mm	Spermophilus major	Russia	Republic of Tatarstan	Sarmanovsky district, near Sarayly village	55.157417	52.595130	Brandler O.V., Tukhbatullin A.R.
14	25313	m	h29	-	m1	m	mm	mm	mm	Spermophilus major	Russia	Republic of Tatarstan	Sarmanovsky district, near Sarayly village	55.157417	52.595130	Brandler O.V., Tukhbatullin A.R.
14	25312	m	h29	c3	m1	m	mm	mm	mm	Spermophilus major	Russia	Republic of Tatarstan	Sarmanovsky district, near Sarayly village	55.159861	52.605306	Brandler O.V., Tukhbatullin A.R.
14	25311	m	h29	-	m1	m	mm	m1m1	mm	Spermophilus major	Russia	Republic of Tatarstan	Sarmanovsky district, near Sarayly village	55.160833	52.604667	Brandler O.V., Tukhbatullin A.R.
14	25310	f	h02	-	-	mm	mm	mm	mm	Spermophilus major	Russia	Republic of Tatarstan	Sarmanovsky district, near Sarayly village	55.158452	52.595845	Brandler O.V., Tukhbatullin A.R.
14	25309	f	h02	-	-	mm	mm	mm	mm	Spermophilus major	Russia	Republic of Tatarstan	Sarmanovsky district, near Sarayly village	55.159861	52.605306	Brandler O.V., Tukhbatullin A.R.
15	SP238	f	h67	-	-	mm	-	mm	mm	Spermophilus major	Russia	Udmurt Republic	Kambarsky district, near Kambarka city, left bank of the Kama river	56.2573	54.1542	Ermakov O.A., Titov S.V.
15	SP237	f	h56	c9	-	mm	mp5	m1m2	mm	Spermophilus major	Russia	Udmurt Republic	Kambarsky district, near Kambarka city, left bank of the Kama river	56.2573	54.1542	Ermakov O.A., Titov S.V.
16	25346	f	h65	c11	-	mm	mm	mm	mm	Spermophilus major	Russia	Republic of Bashkortostan	Karmaskalinsky district, near Okhlebinino village, right bank Belaya river	54.496722	56.335139	Brandler O.V., Tukhbatullin A.R.
16	25345	f	h65	c10	-	mm	mm	m1m1	mm	Spermophilus major	Russia	Republic of Bashkortostan	Karmaskalinsky district, near Okhlebinino village, right bank Belaya river	54.496556	56.336028	Brandler O.V., Tukhbatullin A.R.
17	27155	f	h46	-	-	mm	mm	mm	mm	Spermophilus major	Russia	Republic of Bashkortostan	Sharansky district, near Naratasti, left bank of the Sun river	54.7859551	53.9839867	Brandler O.V., Tukhbatullin A.R.
17	27154	m	h46	-	m1	m	mm	mm	mm	Spermophilus major	Russia	Republic of Bashkortostan	Sharansky district, near Naratasti, left bank of the Sun river	54.7859551	53.9839867	Brandler O.V., Tukhbatullin A.R.
17	27153	m	h46	-	m1	m	mm	mm	mm	Spermophilus major	Russia	Republic of Bashkortostan	Sharansky district, near Naratasti, left bank of the Sun river	54.7859551	53.9839867	Brandler O.V., Tukhbatullin A.R.
17	27152	m	h46	-	m1	m	mm	mm	mm	Spermophilus major	Russia	Republic of Bashkortostan	Sharansky district, near Naratasti, left bank of the Sun river	54.7859551	53.9839867	Brandler O.V., Tukhbatullin A.R.
17	27151	m	h46	c7	m1	m	mm	mm	mm	Spermophilus major	Russia	Republic of Bashkortostan	Sharansky district, near Naratasti, left bank of the Sun river	54.7859551	53.9839867	Brandler O.V., Tukhbatullin A.R.
17	27150	f	-	c7	-	mm	mm	mm	mm	Spermophilus major	Russia	Republic of Bashkortostan	Sharansky district, near Naratasti, left bank of the Sun river	54.7859551	53.9839867	Brandler O.V., Tukhbatullin A.R.
17	27149	f	h46	-	-	mm	mm	mm	mm	Spermophilus major	Russia	Republic of Bashkortostan	Sharansky district, near Naratasti, left bank of the Sun river	54.7859551	53.9839867	Brandler O.V., Tukhbatullin A.R.
17	27148	f	h46	-	-	mm	mm	mm	mm	Spermophilus major	Russia	Republic of Bashkortostan	Sharansky district, near Naratasti, left bank of the Sun river	54.7859551	53.9839867	Brandler O.V., Tukhbatullin A.R.
18	25319	f	h24		-	mm	mm	mm	mm	Spermophilus major	Russia	Republic of Tatarstan	Almetyevsky district, near Chupaevo village	54.803833	52.143444	Brandler O.V., Tukhbatullin A.R.
19	27167	m	h27	c3	m1	m	mp5	m1m1	mm	Spermophilus major	Russia	Samara Oblast	Shentalinsky district, Tatarskoe Abdikeevo village	54.4020214	51.7590541	Brandler O.V., Tukhbatullin A.R.
19	27166	m	h53	c3	m1	m	mm	m1m1	mm	Spermophilus major	Russia	Samara Oblast	Shentalinsky district, Tatarskoe Abdikeevo village	54.4020214	51.7590541	Brandler O.V., Tukhbatullin A.R.
19	27163	f	h27	-	-	mm	mm	mm	mm	Spermophilus major	Russia	Samara Oblast	Shentalinsky district, Tatarskoe Abdikeevo village	54.4020214	51.7590541	Brandler O.V., Tukhbatullin A.R.
20	27141	f	h28	-	-	mm	mm	mm	mm	Spermophilus major	Russia	Orenburg Oblast	Buguruslansky district, Vishnevka village	53.7445709	52.8091325	Brandler O.V., Tukhbatullin A.R.
20	27140	m	h25	-	m1	m	p4p4	mm	mm	Spermophilus major	Russia	Orenburg Oblast	Buguruslansky district, Vishnevka village	53.7445709	52.8091325	Brandler O.V., Tukhbatullin A.R.
20	27139	f	h58	-	-	mm	mm	mm	mm	Spermophilus major	Russia	Orenburg Oblast	Buguruslansky district, Vishnevka village	53.7445709	52.8091325	Brandler O.V., Tukhbatullin A.R.
20	27138	m	h58	c8	m1	m	mp5	mm	mm	Spermophilus major	Russia	Orenburg Oblast	Buguruslansky district, Vishnevka village	53.7445709	52.8091325	Brandler O.V., Tukhbatullin A.R.
20	27137	f	h58	-	-	mm	mp1	mm	mm	Spermophilus major	Russia	Orenburg Oblast	Buguruslansky district, Vishnevka village	53.7445709	52.8091325	Brandler O.V., Tukhbatullin A.R.
20	27136	f	h58	-	-	mm	mp1	mm	mm	Spermophilus major	Russia	Orenburg Oblast	Buguruslansky district, Vishnevka village	53.7445709	52.8091325	Brandler O.V., Tukhbatullin A.R.
21	27147	f	h51	-	-	mm	mm	mm	mm	Spermophilus major	Russia	Orenburg Oblast	Abdulinsky district, Yegoryevka village	53.4779023	53.8782167	Brandler O.V., Tukhbatullin A.R.
21	27146	f	h51	-	-	mm	mm	mm	mm	Spermophilus major	Russia	Orenburg Oblast	Abdulinsky district, Yegoryevka village	53.4779023	53.8782167	Brandler O.V., Tukhbatullin A.R.
21	27145	m	h51	-	m1	m	mp5	mm	mm	Spermophilus major	Russia	Orenburg Oblast	Abdulinsky district, Yegoryevka village	53.4779023	53.8782167	Brandler O.V., Tukhbatullin A.R.
21	27144	f	h51	-	-	mm	mp5	mm	mm	Spermophilus major	Russia	Orenburg Oblast	Abdulinsky district, Yegoryevka village	53.4779023	53.8782167	Brandler O.V., Tukhbatullin A.R.
21	27143	f	-	с3	-	mm	mp5	mm	mm	Spermophilus major	Russia	Orenburg Oblast	Abdulinsky district, Yegoryevka village	53.4779023	53.8782167	Brandler O.V., Tukhbatullin A.R.
21	27142	f	h51	с3	-	mm	mm	mm	mm	Spermophilus major	Russia	Orenburg Oblast	Abdulinsky district, Yegoryevka village	53.4779023	53.8782167	Brandler O.V., Tukhbatullin A.R.
22	27135	f	h44	-	-	mm	mp1	mm	mm	Spermophilus major	Russia	Orenburg Oblast	Grachyovsky district, Yagodnoe village	53.0528564	52.9345281	Brandler O.V., Tukhbatullin A.R.
22	27133	f	h64	-	-	mm	mp5	mm	mm	Spermophilus major	Russia	Orenburg Oblast	Grachyovsky district, Yagodnoe village	53.0528564	52.9345281	Brandler O.V., Tukhbatullin A.R.
22	27132	f	h44	-	-	mm	mm	mm	mm	Spermophilus major	Russia	Orenburg Oblast	Grachyovsky district, Yagodnoe village	53.0528564	52.9345281	Brandler O.V., Tukhbatullin A.R.
23	27091	f	h59	-	-	mm	mm	mm	mm	Spermophilus major	Russia	Orenburg Oblast	Kurmanayevsky district, near Mikhaylovka village, left. bank of the Tananyk river	52.427550	51.842633	Brandler O.V., Tukhbatullin A.R.
23	27090	m	h59	-	m1	m	mm	mm	mm	Spermophilus major	Russia	Orenburg Oblast	Kurmanayevsky district, near Mikhaylovka village, left. bank of the Tananyk river	52.427549	51.842632	Brandler O.V., Tukhbatullin A.R.
23	27089	f	h45	-	-	mm	mm	mm	mm	Spermophilus major	Russia	Orenburg Oblast	Kurmanayevsky district, near Mikhaylovka village, left. bank of the Tananyk river	52.427548	51.842631	Brandler O.V., Tukhbatullin A.R.
23	27088	f	h59	-	-	mm	mm	mm	mm	Spermophilus major	Russia	Orenburg Oblast	Kurmanayevsky district, near Mikhaylovka village, left. bank of the Tananyk river	52.427547	51.842630	Brandler O.V., Tukhbatullin A.R.
23	27087	f	h59	-	-	mm	mm	mm	mm	Spermophilus major	Russia	Orenburg Oblast	Kurmanayevsky district, near Mikhaylovka village, left. bank of the Tananyk river	52.427546	51.842629	Brandler O.V., Tukhbatullin A.R.
23	27086	f	h59	-	-	mm	mm	mm	mm	Spermophilus major	Russia	Orenburg Oblast	Kurmanayevsky district, near Mikhaylovka village, left. bank of the Tananyk river	52.427545	51.842628	Brandler O.V., Tukhbatullin A.R.
23	27085	f	h59	-	-	mm	mm	mm	mm	Spermophilus major	Russia	Orenburg Oblast	Kurmanayevsky district, near Mikhaylovka village, left. bank of the Tananyk river	52.427544	51.842627	Brandler O.V., Tukhbatullin A.R.
23	27084	f	h45	-	-	mm	mm	mm	mm	Spermophilus major	Russia	Orenburg Oblast	Kurmanayevsky district, near Mikhaylovka village, left. bank of the Tananyk river	52.427543	51.842626	Brandler O.V., Tukhbatullin A.R.
23	27083	f	h59	-	-	mm	mp5	mm	mm	Spermophilus major	Russia	Orenburg Oblast	Kurmanayevsky district, near Mikhaylovka village, left. bank of the Tananyk river	52.427542	51.842625	Brandler O.V., Tukhbatullin A.R.
23	27082	f	h59	с3	-	mm	mm	mm	mm	Spermophilus major	Russia	Orenburg Oblast	Kurmanayevsky district, near Mikhaylovka village, left. bank of the Tananyk river	52.427541	51.842624	Brandler O.V., Tukhbatullin A.R.
23	27081	m	h59	c3	m1	m	mm	mm	mm	Spermophilus major	Russia	Orenburg Oblast	Kurmanayevsky district, near Mikhaylovka village, left. bank of the Tananyk river	52.427540	51.842623	Brandler O.V., Tukhbatullin A.R.
24	27092	m	h32	c14	m1	m	mm	m1m1	mm	Spermophilus major	Russia	Orenburg Oblast	Tashlinsky district, near Novokamenka village, right bank of the Fokin river	51.9484012	52.6937987	Brandler O.V., Tukhbatullin A.R.
25	27131	m	h32	-	m1	m	mp5	mm	mm	Spermophilus major	Russia	Orenburg Oblast	Novosergiyevsky district, near Sredneuralsky village right bank of the Bolshoi Uran river	52.4013976	53.9076007	Brandler O.V., Tukhbatullin A.R.
25	27130	m	h32	-	m1	m	mm	mm	mm	Spermophilus major	Russia	Orenburg Oblast	Novosergiyevsky district, near Sredneuralsky village right bank of the Bolshoi Uran river	52.4013976	53.9076007	Brandler O.V., Tukhbatullin A.R.
25	27129	m	h32	-	m1	m	mp5	mm	mm	Spermophilus major	Russia	Orenburg Oblast	Novosergiyevsky district, near Sredneuralsky village right bank of the Bolshoi Uran river	52.4013976	53.9076007	Brandler O.V., Tukhbatullin A.R.
25	27128	m	h32	-	m1	m	mp5	mm	mm	Spermophilus major	Russia	Orenburg Oblast	Novosergiyevsky district, near Sredneuralsky village right bank of the Bolshoi Uran river	52.4013976	53.9076007	Brandler O.V., Tukhbatullin A.R.
25	27127	f	h32	-	-	mm	mm	mm	mm	Spermophilus major	Russia	Orenburg Oblast	Novosergiyevsky district, near Sredneuralsky village right bank of the Bolshoi Uran river	52.4013976	53.9076007	Brandler O.V., Tukhbatullin A.R.
25	27126	m	h32	-	m1	m	mm	mm	mm	Spermophilus major	Russia	Orenburg Oblast	Novosergiyevsky district, near Sredneuralsky village right bank of the Bolshoi Uran river	52.4013976	53.9076007	Brandler O.V., Tukhbatullin A.R.
25	27125	f	h32	-	-	mm	mm	mm	mm	Spermophilus major	Russia	Orenburg Oblast	Novosergiyevsky district, near Sredneuralsky village right bank of the Bolshoi Uran river	52.4013976	53.9076007	Brandler O.V., Tukhbatullin A.R.
25	27124	f	h32	-	-	mm	mp5	mm	mm	Spermophilus major	Russia	Orenburg Oblast	Novosergiyevsky district, near Sredneuralsky village right bank of the Bolshoi Uran river	52.4013976	53.9076007	Brandler O.V., Tukhbatullin A.R.
26	27123	f	h50	-	-	mm	mp5	mm	mm	Spermophilus major	Russia	Orenburg Oblast	Alexandrovsky district, Mikhaylovka village	52.5704203	54.7307365	Brandler O.V., Tukhbatullin A.R.
26	27122	m	h52	-	m1	m	mm	mm	mm	Spermophilus major	Russia	Orenburg Oblast	Alexandrovsky district, Mikhaylovka village	52.5704203	54.7307365	Brandler O.V., Tukhbatullin A.R.
27	27100	m	h36	-	m1	m	mm	mm	mm	Spermophilus major	Russia	Orenburg Oblast	Ileksky district, near Nizhneozernoye village	51.6113808	53.8911226	Brandler O.V., Tukhbatullin A.R.
27	27099	m	h36	-	m1	m	mm	mm	mm	Spermophilus major	Russia	Orenburg Oblast	Ileksky district, near Nizhneozernoye village	51.6113808	53.8911226	Brandler O.V., Tukhbatullin A.R.
27	27098	f	h36	-	-	mm	mm	mm	mm	Spermophilus major	Russia	Orenburg Oblast	Ileksky district, near Nizhneozernoye village	51.6113808	53.8911226	Brandler O.V., Tukhbatullin A.R.
27	27097	f	h36	-	-	mm	mm	mm	mm	Spermophilus major	Russia	Orenburg Oblast	Ileksky district, near Nizhneozernoye village	51.6113808	53.8911226	Brandler O.V., Tukhbatullin A.R.
27	27096	f	h36	-	-	mm	mm	mm	mm	Spermophilus major	Russia	Orenburg Oblast	Ileksky district, near Nizhneozernoye village	51.6113808	53.8911226	Brandler O.V., Tukhbatullin A.R.
27	27095	f	h36	-	-	mm	mm	mm	mm	Spermophilus major	Russia	Orenburg Oblast	Ileksky district, near Nizhneozernoye village	51.6113808	53.8911226	Brandler O.V., Tukhbatullin A.R.
27	27094	f	h36	с3	-	mm	mm	mm	mm	Spermophilus major	Russia	Orenburg Oblast	Ileksky district, near Nizhneozernoye village	51.6113808	53.8911226	Brandler O.V., Tukhbatullin A.R.
28	27121	f	h38	-	-	mm	mm	mm	mm	Spermophilus major	Russia	Orenburg Oblast	Saraktashsky district, Ablyazovo village	51.8748813	56.0686887	Brandler O.V., Tukhbatullin A.R.
28	27120	m	h38	-	m1	m	mp1	mm	mm	Spermophilus major	Russia	Orenburg Oblast	Saraktashsky district, Ablyazovo village	51.8748813	56.0686887	Brandler O.V., Tukhbatullin A.R.
29	25392	f	h42	-	-	mm	mm	mm	mm	Spermophilus major	Kazakhstan	West-Kazakhstan Province	Karatobe district, Hankol (Karakol) village	50.049343	53.517020	Brandler O.V., Tukhbatullin A.R.
29	25391	f	h42	-	-	mm	mp5	mm*	mm	Spermophilus major	Kazakhstan	West-Kazakhstan Province	Karatobe district, Hankol (Karakol) village	50.049812	53.517459	Brandler O.V., Tukhbatullin A.R.
30	25398	f	h47	-	-	mm	mp4	mm	mm	Spermophilus major	Kazakhstan	Aktobe Province	Alga district, Sarytogay village	50.210080	56.461792	Brandler O.V., Tukhbatullin A.R.
30	25397	f	h47	-	-	mm	mm	m1m2	mm	Spermophilus major	Казахстан	Aktobe Province	Alga district, Sarytogay village	50.210080	56.461792	Brandler O.V., Tukhbatullin A.R.
30	25396	f	h47	-	-	mm	mm	m1m2	mm	Spermophilus major	Kazakhstan	Aktobe Province	Alga district, Sarytogay village	50.210080	56.461792	Brandler O.V., Tukhbatullin A.R.
30	25395	m	h38	с2	p	p4	mp4	m1p	mp	Spermophilus major/S.pygm.	Kazakhstan	Aktobe Province	Alga district, Sarytogay village	50.210080	56.461792	Brandler O.V., Tukhbatullin A.R.
30	25394	f	h47	c3	-	mm	mp4	mm	mm	Spermophilus major	Kazakhstan	Aktobe Province	Alga district, Sarytogay village	50.210080	56.461792	Brandler O.V., Tukhbatullin A.R.
31	SP310	m	-	-	m1	m	p5p5	mm	mm	Spermophilus major	Russia	Orenburg Oblast	Belyaevsky district, Donskoe village	51.3922	56.8645	Ermakov O.A., Titov S.V.
31	SP311	m	h40	-	m1	m	p5p5	mm	mm	Spermophilus major	Russia	Orenburg Oblast	Belyaevsky district, Donskoe village	51.3922	56.8645	Ermakov O.A., Titov S.V.
32	27113	f	h36	-	-	mm	p5p5	mm	mm	Spermophilus major	Russia	Orenburg Oblast	Kuvandyksky district, Novouralsk village	51.2400797	57.2276425	Brandler O.V., Tukhbatullin A.R.
32	27112	f	h37	-	-	mm	mp5	mm	mm	Spermophilus major	Russia	Orenburg Oblast	Kuvandyksky district, Novouralsk village	51.2400797	57.2276425	Brandler O.V., Tukhbatullin A.R.
32	27111	f	h36	-	-	mm	mp5	mm	mm	Spermophilus major	Russia	Orenburg Oblast	Kuvandyksky district, Novouralsk village	51.2400797	57.2276425	Brandler O.V., Tukhbatullin A.R.
33	27102	f	h38	с2	-	mm	mm	m1m2	mm	Spermophilus major	Russia	Orenburg Oblast	Sol-Iletsky district, near Mayaksky village	51.3486849	55.1303419	Brandler O.V., Tukhbatullin A.R.
34	27103	f	h36	c6	-	mm	mm	mm	mm	Spermophilus major	Russia	Orenburg Oblast	Sol-Iletsky district, road Orenburg - Sol-Iletsk 66th km	51.204347	54.9964416	Brandler O.V., Tukhbatullin A.R.
35	27105	f	h38	с2	-	mm	mp5	mm	mm	Spermophilus major	Russia	Orenburg Oblast	Belyaevsky district, near Tsvetochnoe village, left bank of Burtya river	51.3963578	55.9740783	Brandler O.V., Tukhbatullin A.R.
35	27104	f	h38	-	-	mm	mm	mm	mm	Spermophilus major	Russia	Orenburg Oblast	Belyaevsky district, near Tsvetochnoe village	51.4178827	55.9174116	Brandler O.V., Tukhbatullin A.R.
36	27109	m	h39	с2	m1	m	mm	mm	mm	Spermophilus major	Russia	Orenburg Oblast	Belyaevsky district, Karagachvillage	51.2492437	56.4015632	Brandler O.V., Tukhbatullin A.R.
37	SP321		h55	-	-	-	-	-	-	Spermophilus major	Russia	Orenburg Oblast	Dombarovsky district, Asubulak village	51.073877	59.015505	Ermakov O.A., Titov S.V.
38	25456	f	h08	-	-	mm	mm	m1k	mm	Spermophilus major	Russia	Republic of Bashkortostan	Baymaksky district, Ishmukhametovo village	52.391396	58.477150	Brandler O.V., Tukhbatullin A.R.
38	25455	f	h05	-	-	mm	mm	mm	mm	Spermophilus major	Russia	Republic of Bashkortostan	Baymaksky district, Ishmukhametovo village	52.391396	58.477150	Brandler O.V., Tukhbatullin A.R.
38	25454	f	h47	c3	-	mm	mm	mm	mm	Spermophilus major	Russia	Republic of Bashkortostan	Baymaksky district, Ishmukhametovo village	52.391396	58.477150	Brandler O.V., Tukhbatullin A.R.
39	27117	f	h22	-	-	mm	mm	m1m1*	mm	Spermophilus major	Russia	Orenburg Oblast	Adamovsky district, Slyudyanoy village, right bank of Jusa river	51.5818687	59.3465728	Brandler O.V., Tukhbatullin A.R.
39	27116	f	h22	-	-	mm	mm	mm	mm	Spermophilus major	Russia	Orenburg Oblast	Adamovsky district, Slyudyanoy village, right bank of Jusa river	51.5818687	59.3465728	Brandler O.V., Tukhbatullin A.R.
39	27115	f	h22	-	-	mm	mp5	mm	mm	Spermophilus major	Russia	Orenburg Oblast	Adamovsky district, Slyudyanoy village, right bank of Jusa river	51.5818687	59.3465728	Brandler O.V., Tukhbatullin A.R.
39	27114	m	h22	c15	m1	m	mp5	mm	mm	Spermophilus major	Russia	Orenburg Oblast	Adamovsky district, Slyudyanoy village, right bank of Jusa river	51.5818687	59.3465728	Brandler O.V., Tukhbatullin A.R.
40	27118	f	h38	с1	-	mm	mm	mm	mm	Spermophilus major	Russia	Orenburg Oblast	Gay district, Novocherkasskoe village	51.7703512	58.4279992	Brandler O.V., Tukhbatullin A.R.
41	27119	m	h43	c13	m1	m	mm	m2k	mm	Spermophilus major	Russia	Orenburg Oblast	Kuvandyk district, Karagai-Pokrovka village	51.6277739	57.9141382	Brandler O.V., Tukhbatullin A.R.
42	25458	m	h41	-	m1	m	mm	mm	mm	Spermophilus major	Russia	Republic of Bashkortostan	Zilairsky district, Kashkarovo village	52.348252	57.770661	Brandler O.V., Tukhbatullin A.R.
42	25457	f	h41	-	-	mm	mm	mm	mm	Spermophilus major	Russia	Republic of Bashkortostan	Zilairsky district, Kashkarovo village	52.348252	57.770661	Brandler O.V., Tukhbatullin A.R.
43	25453	m	h43	-	m1	m	mm	m1k	mm	Spermophilus major	Russia	Republic of Bashkortostan	Baimaksky district, Ural village, right bank of Ural river	52.278886	58.903466	Brandler O.V., Tukhbatullin A.R.
44	25461	f	h47	-	-	mm	mm	mm	mm	Spermophilus major	Russia	Republic of Bashkortostan	Khaibullinsky district, Novopetrovskoe village, left bank of Tanalyk river	52.150928	58.240270	Brandler O.V., Tukhbatullin A.R.
44	25460	f	h47	-	-	mm	mp5	mm	mm	Spermophilus major	Russia	Republic of Bashkortostan	Khaibullinsky district, Novopetrovskoe village, left bank of Tanalyk river	52.150928	58.240270	Brandler O.V., Tukhbatullin A.R.
44	25459	f	h47	-	-	mm	mp5	mm	mm	Spermophilus major	Russia	Republic of Bashkortostan	Khaibullinsky district, Novopetrovskoe village, left bank of Tanalyk river	52.150928	58.240270	Brandler O.V., Tukhbatullin A.R.
45	25432	f	h07	-	-	mm	mc	mm	mm	Spermophilus major	Russia	Kurgan Oblast	Safakulevsky district, Safakulevo village, Kaksarli lakeside	54.996246	62.501262	Brandler O.V., Tukhbatullin A.R.
45	25431	m	h09	-	m1	m	mm	mm	mm	Spermophilus major	Russia	Kurgan Oblast	Safakulevsky district, Safakulevo village, Kaksarli lakeside	54.996246	62.501262	Brandler O.V., Tukhbatullin A.R.
45	25430	m	h09	-	m1	m	mm	mm	mm	Spermophilus major	Russia	Kurgan Oblast	Safakulevsky district, Safakulevo village, Kaksarli lakeside	54.996246	62.501262	Brandler O.V., Tukhbatullin A.R.
46	25452	f	h03	-	-	mm	mm	mm	mm	Spermophilus major	Russia	Chelyabinsk Oblast	Nagaybaksky district, Fershampenuaz village, right bank of Gumbeyka river	53.506418	59.842565	Brandler O.V., Tukhbatullin A.R.
46	25451	m	h03	-	m1	m	mm	m1m2	mm	Spermophilus major	Russia	Chelyabinsk Oblast	Nagaybaksky district, Fershampenuaz village, right bank of Gumbeyka river	53.506418	59.842565	Brandler O.V., Tukhbatullin A.R.
47	25409	f	h19	c16	-	mm	mm	mm	mm	Spermophilus major	Kazakhstan	Kostanay Province	Taranovsky district, Ekaterinovka village	52.675005	62.333097	Brandler O.V., Tukhbatullin A.R.
48	25408	f	h19	-	-	mm	mm	mm	mm	Spermophilus major	Kazakhstan	Kostanay Province	Taranovsky district, Valeryanovka village	52.586545	62.536421	Brandler O.V., Tukhbatullin A.R.
49	25437	m	h08	c20	m1	m	mm	mm	mm	Spermophilus major	Russia	Chelyabinsk Oblast	Sosnovsky district, Dolgoderevenskoe village, left bank of Zyuzelga river	55.349352	61.312023	Brandler O.V., Tukhbatullin A.R.
49	25436	f	h08	-	-	mm	mm	mm	mm	Spermophilus major	Russia	Chelyabinsk Oblast	Sosnovsky district, Dolgoderevenskoe village, left bank of Zyuzelga river	55.349352	61.312023	Brandler O.V., Tukhbatullin A.R.
49	25435	f	h08	-	-	mm	mm	mm	mm	Spermophilus major	Russia	Chelyabinsk Oblast	Sosnovsky district, Dolgoderevenskoe village, left bank of Zyuzelga river	55.349352	61.312023	Brandler O.V., Tukhbatullin A.R.
49	25434	f	h08	-	-	mm	mm	mm	mm	Spermophilus major	Russia	Chelyabinsk Oblast	Sosnovsky district, Dolgoderevenskoe village, left bank of Zyuzelga river	55.349352	61.312023	Brandler O.V., Tukhbatullin A.R.
49	25433	f	h08	c20	-	mm	mm	mm	mm	Spermophilus major	Russia	Chelyabinsk Oblast	Sosnovsky district, Dolgoderevenskoe village, left bank of Zyuzelga river	55.349352	61.312023	Brandler O.V., Tukhbatullin A.R.
50	25450	f	h01	-	-	mm	mc	mm	mm	Spermophilus major	Russia	Chelyabinsk Oblast	Miass district, near Chernovskoe village	54.942223	60.054706	Brandler O.V., Tukhbatullin A.R.
50	25449	m	h01	-	m1	m	mm	mm	mm	Spermophilus major	Russia	Chelyabinsk Oblast	Miass district, near Chernovskoe village	54.942223	60.054706	Brandler O.V., Tukhbatullin A.R.
50	25448	m	h01	c18	m1	m	mm	mm	mm	Spermophilus major	Russia	Chelyabinsk Oblast	Miass district, near Chernovskoe village	54.942223	60.054706	Brandler O.V., Tukhbatullin A.R.
50	25447	f	h01	-	-	mm	mm	mm	mm	Spermophilus major	Russia	Chelyabinsk Oblast	Miass district, near Chernovskoe village	54.942223	60.054706	Brandler O.V., Tukhbatullin A.R.
50	25446	m	h01	-	m1	m	mm	mm	mm	Spermophilus major	Russia	Chelyabinsk Oblast	Miass district, near Chernovskoe village	54.942223	60.054706	Brandler O.V., Tukhbatullin A.R.
50	25445	f	h01	-	-	mm	mc	mm	mm	Spermophilus major	Russia	Chelyabinsk Oblast	Miass district, near Chernovskoe village	54.942223	60.054706	Brandler O.V., Tukhbatullin A.R.
50	25444	m	h01	-	m1	m	mm	mm	mm	Spermophilus major	Russia	Chelyabinsk Oblast	Miass district, near Chernovskoe village	54.942223	60.054706	Brandler O.V., Tukhbatullin A.R.
50	25443	m	h01	-	m1	m	mc	m1k	mm	Spermophilus major	Russia	Chelyabinsk Oblast	Miass district, near Chernovskoe village	54.942223	60.054706	Brandler O.V., Tukhbatullin A.R.
50	25442	m	h01	-	m1	m	mc	m1k	mm	Spermophilus major	Russia	Chelyabinsk Oblast	Miass district, near Chernovskoe village	54.942223	60.054706	Brandler O.V., Tukhbatullin A.R.
50	25441	f	h01	-	-	mm	mm	m1k	mm	Spermophilus major	Russia	Chelyabinsk Oblast	Miass district, near Chernovskoe village	54.942223	60.054706	Brandler O.V., Tukhbatullin A.R.
50	25440	f	h01	-	-	mm	mm	m1m1	mm	Spermophilus major	Russia	Chelyabinsk Oblast	Miass district, near Chernovskoe village	54.942223	60.054706	Brandler O.V., Tukhbatullin A.R.
50	25439	f	h01	-	-	mm	mm	m1k	mm	Spermophilus major	Russia	Chelyabinsk Oblast	Miass district, near Chernovskoe village	54.942223	60.054706	Brandler O.V., Tukhbatullin A.R.
50	25438	f	h01	c18	-	mm	mm	m1k	mm	Spermophilus major	Russia	Chelyabinsk Oblast	Miass district, near Chernovskoe village	54.942223	60.054706	Brandler O.V., Tukhbatullin A.R.
51	25419	m	h12	-	m1	m	ce	mm	mm	Spermophilus major	Russia	Kurgan Oblast	Belozersky district, Belozerskoe village	55.839310	65.557402	Brandler O.V., Tukhbatullin A.R.
51	25418	m	h12	-	m1	m	mm	mm	mm	Spermophilus major	Russia	Kurgan Oblast	Belozersky district, Belozerskoe village	55.839310	65.557402	Brandler O.V., Tukhbatullin A.R.
51	25417	f	h12	-	-	mm	me	mm	mm	Spermophilus major	Russia	Kurgan Oblast	Belozersky district, Belozerskoe village	55.839310	65.557402	Brandler O.V., Tukhbatullin A.R.
51	25416	m	h12	-	m1	m	ce	mm	mm	Spermophilus major	Russia	Kurgan Oblast	Belozersky district, Belozerskoe village	55.839310	65.557402	Brandler O.V., Tukhbatullin A.R.
51	25415	m	h12	-	m1	m	cc	mm	mm	Spermophilus major	Russia	Kurgan Oblast	Belozersky district, Belozerskoe village	55.839310	65.557402	Brandler O.V., Tukhbatullin A.R.
52	25425	m	h18	-	m1	m	mc	mm	mm	Spermophilus major	Russia	Kurgan Oblast	Vargashinsky district, Verkhnesuerskoe village	55.909223	66.303353	Brandler O.V., Tukhbatullin A.R.
52	25424	f	h18	-	-	mm	mc	m2k	mm	Spermophilus major	Russia	Kurgan Oblast	Vargashinsky district, Verkhnesuerskoe village	55.909223	66.303353	Brandler O.V., Tukhbatullin A.R.
52	25423	m	h18	-	m1	m	mm	mm	mm	Spermophilus major	Russia	Kurgan Oblast	Vargashinsky district, Verkhnesuerskoe village	55.909223	66.303353	Brandler O.V., Tukhbatullin A.R.
52	25422	f	h18	-	-	mm	mc	mm	mm	Spermophilus major	Russia	Kurgan Oblast	Vargashinsky district, Verkhnesuerskoe village	55.909223	66.303353	Brandler O.V., Tukhbatullin A.R.
53	25421	m	h21	-	m1	m	mc	m1k	mm	Spermophilus major	Russia	Kurgan Oblast	Vargashinsky district, Ural village	55.823714	66.193528	Brandler O.V., Tukhbatullin A.R.
54	27543	f	h11	-	-	mm	mm	mm	mm	Spermophilus major	Russia	Kurgan Oblast	Pritobolny district, near Obukhovo village	55.080844	65.383797	Starikov V.P.
54	27542	f	h16	-	-	mm	mm	mm	mm	Spermophilus major	Russia	Kurgan Oblast	Pritobolny district, near Obukhovo village	55.080844	65.383797	Starikov V.P.
54	27541	f	h16	c16	-	mm	cc	mm	mm	Spermophilus major	Russia	Kurgan Oblast	Pritobolny district, near Obukhovo village	55.080844	65.383797	Starikov V.P.
54	27540	f	h16	-	-	mm	mc	mm	mm	Spermophilus major	Russia	Kurgan Oblast	Pritobolny district, near Obukhovo village	55.080844	65.383797	Starikov V.P.
54	27539	f	h16	-	-	mm	mc	mm	mm	Spermophilus major	Russia	Kurgan Oblast	Pritobolny district, near Obukhovo village	55.080844	65.383797	Starikov V.P.
55	25420	f	h18	-	-	mm	mm	mm	mm	Spermophilus major	Russia	Kurgan Oblast	Vargashinsky district, Plotnikovo village	55.923496	66.039938	Brandler O.V., Tukhbatullin A.R.
56	27551	f	h21	-	-	mm	mc	mm	mm	Spermophilus major	Russia	Kurgan Oblast	Vargashinsky district, Shastovo village	55.936	66.02	Starikov V.P.
56	27550	f	h21	-	-	mm	mm	mm	mm	Spermophilus major	Russia	Kurgan Oblast	Vargashinsky district, Shastovo village	55.936	66.02	Starikov V.P.
56	27549	m	h21	c16	m1	m	mm	mm	mm	Spermophilus major	Russia	Kurgan Oblast	Vargashinsky district, Shastovo village	55.936	66.02	Starikov V.P.
56	27548	m	h21	-	m1	m	mc	m1k	mm	Spermophilus major	Russia	Kurgan Oblast	Vargashinsky district, Shastovo village	55.936	66.02	Starikov V.P.
57	27586	m	h12	-	m1	m	mm	mm	mm	Spermophilus major	Russia	Kurgan Oblast	Pritobolny district, near Utyatskoye village	55.161	65.185	Starikov V.P.
57	27572	f	-	-	-	mm	mm	m1k	mm	Spermophilus major	Russia	Kurgan Oblast	Pritobolny district, near Utyatskoye village	55.161	65.185	Starikov V.P.
57	27573	m	-	-	m1	m	me	mm	mm	Spermophilus major	Russia	Kurgan Oblast	Pritobolny district, near Utyatskoye village	55.161	65.185	Starikov V.P.
57	27574	m	h17	-	m1	m	me	m1k	mm	Spermophilus major	Russia	Kurgan Oblast	Pritobolny district, near Utyatskoye village	55.161	65.185	Starikov V.P.
57	27564	m	h17	-	m1	m	mm	mm	mm	Spermophilus major	Russia	Kurgan Oblast	Pritobolny district, near Utyatskoye village	55.161	65.185	Starikov V.P.
58	27570	f	h12	-	-	mm	mm	mm	mm	Spermophilus major	Russia	Kurgan Oblast	Ketovsky district, near Temlyakovo village	55.202	65.215	Starikov V.P.
58	27569	f	h12	-	-	mm	mm	mm	mm	Spermophilus major	Russia	Kurgan Oblast	Ketovsky district, near Temlyakovo village	55.202	65.215	Starikov V.P.
58	27568	f	h12	-	-	mm	mm	mm	mm	Spermophilus major	Russia	Kurgan Oblast	Ketovsky district, near Temlyakovo village	55.202	65.215	Starikov V.P.
58	27567	f	h04	-	-	mm	mm	mm	mm	Spermophilus major	Russia	Kurgan Oblast	Ketovsky district, near Temlyakovo village	55.202	65.215	Starikov V.P.
58	27566	f	h04	c19	-	mm	mm	mm	mm	Spermophilus major	Russia	Kurgan Oblast	Ketovsky district, near Temlyakovo village	55.202	65.215	Starikov V.P.
58	27565	f	h06	-	-	mm	mm	mm	mm	Spermophilus major	Russia	Kurgan Oblast	Ketovsky district, near Temlyakovo village	55.202	65.215	Starikov V.P.
58	27561	f	h14	-	-	mm	mm	mm	mm	Spermophilus major	Russia	Kurgan Oblast	Ketovsky district, near Temlyakovo village	55.202	65.215	Starikov V.P.
58	27560	f	h06	-	-	mm	mm	mm	mm	Spermophilus major	Russia	Kurgan Oblast	Ketovsky district, near Temlyakovo village	55.202	65.215	Starikov V.P.
58	27559	f	h20	-	-	mm	mm	mm	mm	Spermophilus major	Russia	Kurgan Oblast	Ketovsky district, near Temlyakovo village	55.202	65.215	Starikov V.P.
59	25429	f	h04	-	-	mm	mc	mm	mm	Spermophilus major	Russia	Kurgan Oblast	Kurtamyshsky district, Stepnoye village	55.078318	64.819967	Brandler O.V., Tukhbatullin A.R.
59	25428	f	h04	-	-	mm	mm	mm	mm	Spermophilus major	Russia	Kurgan Oblast	Kurtamyshsky district, Stepnoye village	55.078318	64.819967	Brandler O.V., Tukhbatullin A.R.
59	27553	m	-	-	-	m	mc	mm	mm	Spermophilus major	Russia	Kurgan Oblast	Kurtamyshsky district, Stepnoye village	55.078318	64.819967	Starikov V.P.
60	25343	m	h65	c19	m1	m	mm	mm	mm	Spermophilus major	Russia	Sverdlovsk Oblast	Irbitsky district, Skorodumskoe village	57.565778	62.703917	Brandler O.V., Tukhbatullin A.R.
60	25342	m	h02	c22	m1	m	mm	mm	mm	Spermophilus major	Russia	Sverdlovsk Oblast	Irbitsky district, Skorodumskoe village	57.565778	62.703917	Brandler O.V., Tukhbatullin A.R.
60	25341	m	h02	c22	m1	m	mm	mm	mm	Spermophilus major	Russia	Sverdlovsk Oblast	Irbitsky district, Skorodumskoe village	57.565778	62.703917	Brandler O.V., Tukhbatullin A.R.
60	25340	m	h65	c22	m1	m	mm	mm	mm	Spermophilus major	Russia	Sverdlovsk Oblast	Irbitsky district, Skorodumskoe village	57.565778	62.703917	Brandler O.V., Tukhbatullin A.R.
60	25339	f	h54	c22	-	mm	mm	mm	mm	Spermophilus major	Russia	Sverdlovsk Oblast	Irbitsky district, Skorodumskoe village	57.565778	62.703917	Brandler O.V., Tukhbatullin A.R.
60	25338	f	h61	c22	-	mm	mm	m1m1	mm	Spermophilus major	Russia	Sverdlovsk Oblast	Irbitsky district, Skorodumskoe village	57.565778	62.703917	Brandler O.V., Tukhbatullin A.R.
60	25337	m	h60	c22	m1	m	mm	mm	mm	Spermophilus major	Russia	Sverdlovsk Oblast	Irbitsky district, Skorodumskoe village	57.565778	62.703917	Brandler O.V., Tukhbatullin A.R.
60	25336	m	h54	c22	m1	m	mm	mm	mm	Spermophilus major	Russia	Sverdlovsk Oblast	Irbitsky district, Skorodumskoe village	57.565778	62.703917	Brandler O.V., Tukhbatullin A.R.
60	25335	f	h27	c22	-	mm	mm	mm	mm	Spermophilus major	Russia	Sverdlovsk Oblast	Irbitsky district, Skorodumskoe village	57.565778	62.703917	Brandler O.V., Tukhbatullin A.R.
60	25334	f	h26	c22	-	mm	mm	mm	mm	Spermophilus major	Russia	Sverdlovsk Oblast	Irbitsky district, Skorodumskoe village	57.565778	62.703917	Brandler O.V., Tukhbatullin A.R.
60	25333	m	h04	c22	m1	m	mm	mm	mm	Spermophilus major	Russia	Sverdlovsk Oblast	Irbitsky district, Skorodumskoe village	57.565778	62.703917	Brandler O.V., Tukhbatullin A.R.
60	25332	m	h02	c21	m1	m	mm	mm	mm	Spermophilus major	Russia	Sverdlovsk Oblast	Irbitsky district, Skorodumskoe village	57.565778	62.703917	Brandler O.V., Tukhbatullin A.R.
60	25331	m	h48	c22	m1	m	mm	m1m1	mm	Spermophilus major	Russia	Sverdlovsk Oblast	Irbitsky district, Skorodumskoe village	57.565778	62.703917	Brandler O.V., Tukhbatullin A.R.
61	27558	f	h12	-	-	mm	mb1	m1m1	mm	Spermophilus major	Russia	Kurgan Oblast	Ketovskiy district, near Kropani village	55.361	65.113	Starikov V.P.
62	27557	m	h12	c17	m1	m	mb1	mm	mm	Spermophilus major	Russia	Kurgan Oblast	Ketovskiy district, near Sidorovka village	55.405	65.128	Starikov V.P.
63	27556	m	h13	-	m1	m	mm	mm	mm	Spermophilus major	Russia	Kurgan Oblast	Safakulevskiy district, near Suleymanovo village	54.762	62.572	Starikov V.P.
64	27554	f	h15	c19	-	m	mm	mm	mm	Spermophilus major	Russia	Kurgan Oblast	Safakulevskiy district, near Nadezhdinka village	54.695	62.685	Starikov V.P.
65	27547	f	h18	-	-	mm	ce	mm	mm	Spermophilus major/S.brev.	Russia	Kurgan Oblast	Vargashinsky district, near Krutikhinskoe village	55.988	66.144	Starikov V.P.
66	27546	f	h18	-	-	b1b1	cc	kk	mm	Spermophilus major/S.brev.	Russia	Kurgan Oblast	Mokrousovsky district, near Maloe Mostovskoe village	55.779	66.371	Starikov V.P.
67	27545	m	h06	-	-	b1	cc	m1k	mm	Spermophilus major/S.brev.	Russia	Kurgan Oblast	Polovinsky district	54.645	65.625	Starikov V.P.
68	27544	f	h10	-	-	b1b1	b1c	m1k	mm	Spermophilus major/S.brev.	Kazakhstan	Kostanay Province	Uzunkol district, near Grenaderka village	54.617	65.588	Starikov V.P.
70	27562	f	-	-	-	mm	me	mm	mm	Spermophilus major	Russia	Kurgan Oblast	Pritobolny district, near Zaborskaya village	55.175	65.229	Starikov V.P.
70	27563	f	-	-	-	mm	me	mm	mm	Spermophilus major	Russia	Kurgan Oblast	Pritobolny district, near Zaborskaya village	55.175	65.229	Starikov V.P.
29	25393	f	hf01	cf2	-	mm	mm	m1m1*	mm	Spermophilus major	Kazakhstan	West-Kazakhstan Province	Karatobe district, Hankol (Karakol) village	50.049812	53.517459	Brandler O.V., Tukhbatullin A.R.
69	27156	f	hf02	-	-	mm	mm	mm	mm	Spermophilus major	Russia	Samara Oblast	Klyavlinsky district, near Novy Maklausch village	54.2472481	52.0782714	Brandler O.V., Tukhbatullin A.R.
69	27157	f	hf02	cf1	-	mm	mm	mm	mm	Spermophilus major	Russia	Samara Oblast	Klyavlinsky district, near Novy Maklausch village	54.2472481	52.0782714	Brandler O.V., Tukhbatullin A.R.
69	27158	m	hf02	cf1	m2	m	mm	m1m1	-	Spermophilus major	Russia	Samara Oblast	Klyavlinsky district, near Novy Maklausch village	54.2472481	52.0782714	Brandler O.V., Tukhbatullin A.R.
69	27159	f	hf02	cf1	-	mm	mm	mm	mm	Spermophilus major	Russia	Samara Oblast	Klyavlinsky district, near Novy Maklausch village	54.2472481	52.0782714	Brandler O.V., Tukhbatullin A.R.
69	27160	f	hf02	cf1	-	mm	mm	mm	mm	Spermophilus major	Russia	Samara Oblast	Klyavlinsky district, near Novy Maklausch village	54.2472481	52.0782714	Brandler O.V., Tukhbatullin A.R.
69	27161	f	hf02	cf1	-	mm	mm	mm	mm	Spermophilus major	Russia	Samara Oblast	Klyavlinsky district, near Novy Maklausch village	54.2472481	52.0782714	Brandler O.V., Tukhbatullin A.R.
18	25320	f	hf03	cf1	-	mm	mp5	m1m1	mm	Spermophilus major	Russia	Republic of Tatarstan	Almetyevsky district, near Chupaevo village	54.803833	52.143444	Brandler O.V., Tukhbatullin A.R.
18	25321	f	hf03	cf1	-	mm	mp5	mm	mm	Spermophilus major	Russia	Republic of Tatarstan	Almetyevsky district, near Chupaevo village	54.803833	52.143444	Brandler O.V., Tukhbatullin A.R.
19	27162	f	hf03	-	-	mm	mm	mm	mm	Spermophilus major	Russia	Samara Oblast	Shentalinsky district, Tatarskoe Abdikeevo village	54.4020214	51.7590541	Brandler O.V., Tukhbatullin A.R.
19	27164	f	hf03	-	-	mm	mm	mm	mm	Spermophilus major	Russia	Samara Oblast	Shentalinsky district, Tatarskoe Abdikeevo village	54.4020214	51.7590541	Brandler O.V., Tukhbatullin A.R.
19	27165	m	hf03	cf1	m1	m	mm	mm	mm	Spermophilus major	Russia	Samara Oblast	Shentalinsky district, Tatarskoe Abdikeevo village	54.4020214	51.7590541	Brandler O.V., Tukhbatullin A.R.
19	27168	f	hf03	cf1	-	mm	mm	m1m1	mm	Spermophilus major	Russia	Samara Oblast	Shentalinsky district, Tatarskoe Abdikeevo village	54.4020214	51.7590541	Brandler O.V., Tukhbatullin A.R.
71	23887	m	hp01	cp4	m1	m	mm	mm	mm	Spermophilus major	Russia	Saratov Oblast	Balakovsky district, near Balakovo city, mouth of the Bolshoy Irgiz river	51.9814	47.4216	Ermakov O.A., Titov S.V.
71	23888	f	hp01	cp4	-	mm	mm	mm	mm	Spermophilus major	Russia	Saratov Oblast	Balakovsky district, near Balakovo city, mouth of the Bolshoy Irgiz river	51.9814	47.4216	Ermakov O.A., Titov S.V.
71	23886	m	hp02	cp2	m1	m	mm	mm	mm	Spermophilus major	Russia	Saratov Oblast	Balakovsky district, near Balakovo city, mouth of the Bolshoy Irgiz river	51.9814	47.4216	Ermakov O.A., Titov S.V.
72	23885	f	hp02	cp2	-	mm	mm	mm	mm	Spermophilus major	Russia	Ulyanovsk Oblast	Novospassky district, 3 km west of Novospassky city, Malovka village	53.132392	47.712726	Ermakov O.A., Titov S.V.
73	24566	m	hp02	-	m1	m	mm	mm	mm	Spermophilus major	Russia	Ulyanovsk Oblast	Ulyanovsk district, near Ulyanovsk city, right bank of the Volga river	54.3974	48.371	Ermakov O.A., Titov S.V.
73	24567	m	hp03	cp2	m1	m	mm	mm	mm	Spermophilus major	Russia	Ulyanovsk Oblast	Ulyanovsk district, near Ulyanovsk city, right bank of the Volga river	54.3974	48.371	Ermakov O.A., Titov S.V.
10b	25673	f	hb01	ci1	-	b2b3	b1b1	b1b2	ii	Spermophilus brevicauda iliensis	Kazakhstan	Pavlodar Province	Bayanaul district, near Aksan village	50.653	75.712	Brandler O.V., Kapustina S.Yu.
10b	25676	f	hb01	ci1	-	b3b3	b1b1	b1b1	ii	Spermophilus brevicauda iliensis	Kazakhstan	Pavlodar Province	Bayanaul district, near Aksan village	50.653	75.712	Brandler O.V., Kapustina S.Yu.
10b	25682	m	-	-	-	b2	-	b2k	ii	Spermophilus brevicauda iliensis	Kazakhstan	Pavlodar Province	Bayanaul district, near Aksan village	50.653	75.712	Brandler O.V., Kapustina S.Yu.
12b	23923	m	hb02	-	-	-	b2b2	b2k	ii	Spermophilus brevicauda iliensis	Kazakhstan	Almaty City	Enbekshikazakh district, Alma-Ata - Narynkol highway, 149 km	43.55	78.45	Korablev V.P., Brandler O.V.
12b	23924	f	hb02	ci5 (AF157855)**	-	b4b4	-	b2b2	ii	Spermophilus brevicauda iliensis	Kazakhstan	Almaty City	Enbekshikazakh district, Alma-Ata - Narynkol highway, 149 km	43.55	78.45	Korablev V.P., Brandler O.V.
12b	23926	f	hb02	-	-	-	b2b2	-	ii	Spermophilus brevicauda iliensis	Kazakhstan	Almaty City	Enbekshikazakh district, Alma-Ata - Narynkol highway, 149 km	43.55	78.45	Korablev V.P., Brandler O.V.
14b	23928	f	hb02	-	-	-	b2b2	-	ii	Spermophilus brevicauda iliensis	Kazakhstan	Almaty City	Enbekshikazakh district, Tolkyn village	43.63	77.95	Korablev V.P., Brandler O.V.
14b	23933	f	hb02	-	-	-	-	-	ii	Spermophilus brevicauda iliensis	Kazakhstan	Almaty City	Enbekshikazakh district, Tolkyn village	43.63	77.95	Korablev V.P., Brandler O.V.
13b	23935	m	hb02	ci5 (AF157856)**	m1	b4	-	b2b2	ii	Spermophilus brevicauda iliensis	Kazakhstan	Almaty City	Enbekshikazakh district, 3 km to the west of Tolkien	43.63	77.58	Korablev V.P., Brandler O.V.
13b	23936	f	hb02	ci4 (AF157857)***	-	-	b2b2	b2b2	ii	Spermophilus brevicauda iliensis	Kazakhstan	Almaty City	Enbekshikazakh district, 3 km to the west of Tolkien	43.63	77.58	Korablev V.P., Brandler O.V.
12b	23925	f	hb03	-	-	-	b2b2	b2k	ii	Spermophilus brevicauda iliensis	Kazakhstan	Almaty City	Enbekshikazakh district, Alma-Ata - Narynkol highway, 149 km	43.55	78.45	Korablev V.P., Brandler O.V.
12b	23927	f	hb03	-	-	-	b2b2	-	ii	Spermophilus brevicauda iliensis	Kazakhstan	Almaty City	Enbekshikazakh district, Alma-Ata - Narynkol highway, 149 km	43.55	78.45	Korablev V.P., Brandler O.V.
11b	23989	m	hb04	-	-	-	-	-	ii	Spermophilus brevicauda iliensis	Kazakhstan	Almaty City	Enbekshikazakh district, Teskensu village	43.55	77.9	Korablev V.P., Brandler O.V.
5b	27555	m	h21	-	-	b1	-	kk	mm	Spermophilus brevicauda heptneri	Russia	Kurgan Oblast	Makushinskiy district, near Mokhovoye village	54.98	66.81	Starikov V.P.
2b	25426	f	h18	c16	-	-	b1c	kk	mm	Spermophilus brevicauda heptneri	Russia	Kurgan Oblast	Mokrousovskiy district, Maloye Pesyanovo village	55.576641	66.605933	Brandler O.V., Tukhbatullin A.R.
2b	25427	f	h18	c16	-	-	cc	kk	mm	Spermophilus brevicauda heptneri	Russia	Kurgan Oblast	Mokrousovskiy district, Maloye Pesyanovo village	55.576641	66.605933	Brandler O.V., Tukhbatullin A.R.
4b	27588	m	h10	c26	m1	-	-	kk	mm	Spermophilus brevicauda heptneri	Russia	Kurgan Oblast	Polovinsky district, near Sukhmen' village	54.88	66.57	Starikov V.P.
6b	27596	f	hb05	-	-	-	b1c	kk	mm	Spermophilus brevicauda heptneri	Kazakhstan	North-Kazakhstan Province	Gabit Musirepov district, near Andreevka village	52.99	67.42	Starikov V.P.
6b	27597	m	hb05	c25	m1	-	-	kk	mm	Spermophilus brevicauda heptneri	Kazakhstan	North-Kazakhstan Province	Gabit Musirepov district, near Andreevka village	52.99	67.42	Starikov V.P.
6b	27599	m	-	-	-	b1	b1c	kk	mm	Spermophilus brevicauda heptneri	Kazakhstan	North-Kazakhstan Province	Gabit Musirepov district, near Andreevka village	52.99	67.42	Starikov V.P.
6b	27600	m	hb05	-	m1	b1	-	kk	mm	Spermophilus brevicauda heptneri	Kazakhstan	North-Kazakhstan Province	Gabit Musirepov district, near Andreevka village	52.99	67.42	Starikov V.P.
6b	27601	m	-	-	m1	-	-	kk	mm	Spermophilus brevicauda heptneri	Kazakhstan	North-Kazakhstan Province	Gabit Musirepov district, near Andreevka village	52.99	67.42	Starikov V.P.
9b	24257	m	hb06	-	m1	b1	cc	kk	mm	Spermophilus brevicauda heptneri	Kazakhstan	Pavlodar Province	Aksu district, Kyzylzhar village, left bank of the Irtysh River	52.46	76.64	Vorushin V.D.
6b	27598	m	hb07	c24	-	b1	cc	kk	mm	Spermophilus brevicauda heptneri	Kazakhstan	North-Kazakhstan Province	Gabit Musirepov district, near Andreevka village	52.99	67.42	Starikov V.P.
6b	25410	f	hb07	c24	-	b1b1	b1b1	kk	mm	Spermophilus brevicauda heptneri	Kazakhstan	North-Kazakhstan Province	Gabit Musirepov district, near Andreevka village	52.99	67.42	Brandler O.V., Tukhbatullin A.R.
8b	25414	f	hb08	c23	-	-	cc	kk	mm	Spermophilus brevicauda heptneri	Kazakhstan	North-Kazakhstan Province	Kyzylzhar district, Novokamenka village	54.7135	68.982	Brandler O.V., Tukhbatullin A.R.
4b	27589	f	hb09	-	-	-	-	kk	mm	Spermophilus brevicauda heptneri	Russia	Kurgan Oblast	Polovinsky district, near Sukhmen' village	54.88	66.57	Starikov V.P.
4b	27590	f	hb09	-	-	-	-	kk	mm	Spermophilus brevicauda heptneri	Russia	Kurgan Oblast	Polovinsky district, near Sukhmen' village	54.88	66.57	Starikov V.P.
4b	27591	f	hb09	-	-	-	-	kk	mm	Spermophilus brevicauda heptneri	Russia	Kurgan Oblast	Polovinsky district, near Sukhmen' village	54.88	66.57	Starikov V.P.
4b	27592	f	hb09	-	-	-	cc	kk	mm	Spermophilus brevicauda heptneri	Russia	Kurgan Oblast	Polovinsky district, near Sukhmen' village	54.88	66.57	Starikov V.P.
3b	27552	f	hb10	-	-	b1b1	-	kk	mm	Spermophilus brevicauda heptneri	Russia	Kurgan Oblast	Polovinsky district, near Privol'noe village	54.78	66.72	Starikov V.P.
3b	27575	f	hb10	-	-	-	-	kk	mm	Spermophilus brevicauda heptneri	Russia	Kurgan Oblast	Polovinsky district, near Privol'noe village	54.78	66.72	Starikov V.P.
3b	27576	m	hb10	-	m1	-	-	kk	mm	Spermophilus brevicauda heptneri	Russia	Kurgan Oblast	Polovinsky district, near Privol'noe village	54.78	66.72	Starikov V.P.
3b	27577	f	hb10	-	-	-	-	kk	mm	Spermophilus brevicauda heptneri	Russia	Kurgan Oblast	Polovinsky district, near Privol'noe village	54.78	66.72	Starikov V.P.
3b	27578	m	hb10	-	-	-	-	kk	mm	Spermophilus brevicauda heptneri	Russia	Kurgan Oblast	Polovinsky district, near Privol'noe village	54.78	66.72	Starikov V.P.
3b	27579	m	hb10	-	m1	-	cc	kk	mm	Spermophilus brevicauda heptneri	Russia	Kurgan Oblast	Polovinsky district, near Privol'noe village	54.78	66.72	Starikov V.P.
3b	27580	f	hb10	-	-	-	-	kk	mm	Spermophilus brevicauda heptneri	Russia	Kurgan Oblast	Polovinsky district, near Privol'noe village	54.78	66.72	Starikov V.P.
3b	27581	f	hb10	-	-	-	-	kk	mm	Spermophilus brevicauda heptneri	Russia	Kurgan Oblast	Polovinsky district, near Privol'noe village	54.78	66.72	Starikov V.P.
3b	27582	f	hb10	-	-	-	-	kk	mm	Spermophilus brevicauda heptneri	Russia	Kurgan Oblast	Polovinsky district, near Privol'noe village	54.78	66.72	Starikov V.P.
3b	27583	m	hb10	-	m1	-	-	kk	mm	Spermophilus brevicauda heptneri	Russia	Kurgan Oblast	Polovinsky district, near Privol'noe village	54.78	66.72	Starikov V.P.
3b	27584	f	hb10	-	-	-	-	kk	mm	Spermophilus brevicauda heptneri	Russia	Kurgan Oblast	Polovinsky district, near Privol'noe village	54.78	66.72	Starikov V.P.
3b	27585	m	hb10	-	m1	-	-	kk	mm	Spermophilus brevicauda heptneri	Russia	Kurgan Oblast	Polovinsky district, near Privol'noe village	54.78	66.72	Starikov V.P.
3b	27587	f	hb10	-	-	-	-	kk	mm	Spermophilus brevicauda heptneri	Russia	Kurgan Oblast	Polovinsky district, near Privol'noe village	54.78	66.72	Starikov V.P.
1b	27571	f	hb11	-	-	-	b1b1	kk	mm	Spermophilus brevicauda heptneri	Russia	Tyumen region	Armizonsky district, near Armizonskoe village	55.93	67.69	Starikov V.P.
4b	27593	m	hb12	-	m1	-	cc	kk	mm	Spermophilus brevicauda heptneri	Russia	Kurgan Oblast	Polovinsky district, near Sukhmen' village	54.88	66.57	Starikov V.P.
4b	27594	m	hb12	-	m1	-	b1c	kk	mm	Spermophilus brevicauda heptneri	Russia	Kurgan Oblast	Polovinsky district, near Sukhmen' village	54.88	66.57	Starikov V.P.
4b	27595	m	hb12	-	m1	-	cc	kk	mm	Spermophilus brevicauda heptneri	Russia	Kurgan Oblast	Polovinsky district, near Sukhmen' village	54.88	66.57	Starikov V.P.
7b	25412	f	hb13	-	-	-	b1c	kk	mm	Spermophilus brevicauda heptneri	Kazakhstan	North-Kazakhstan Province	Taiynsha district, Obuchovka village	53.68	69.42	Brandler O.V., Tukhbatullin A.R.
7b	25413	f	hb13	-	-	-	b1c	kk	mm	Spermophilus brevicauda heptneri	Kazakhstan	North-Kazakhstan Province	Taiynsha district, Obuchovka village	53.68	69.42	Brandler O.V., Tukhbatullin A.R.
6b	27602	f	hb14	-	-	-	-	kk	mm	Spermophilus brevicauda heptneri	Kazakhstan	North-Kazakhstan Province	Gabit Musirepov district, near Andreevka village	52.99	67.42	Starikov V.P.
7b	25411	f	hb15	c16	-	b1b1	b1c	kk	bb	Spermophilus brevicauda heptneri	Kazakhstan	North-Kazakhstan Province	Taiynsha district, Obuchovka village	53.68	69.42	Brandler O.V., Tukhbatullin A.R.
1f	25383	f	hf0	cf1	-	-	cc	-	dd	Spermophilus fulvus	Kazakhstan	West-Kazakhstan Province	Akzhaik district, left bank of Bagyrlay river	48.808605	51.675734	Brandler O.V., Tukhbatullin A.R.
1f	25384	m	hf0	-	f	-	-	kk	dd	Spermophilus fulvus	Kazakhstan	West-Kazakhstan Province	Akzhaik district, left bank of Bagyrlay river	48.808605	51.675734	Brandler O.V., Tukhbatullin A.R.
1f	25382	m	hf02	cf1	f	f1	cc	kk	dd	Spermophilus fulvus	Kazakhstan	West-Kazakhstan Province	Akzhaik district, left bank of Bagyrlay river	48.808605	51.675734	Brandler O.V., Tukhbatullin A.R.
2f	25405	f	-	-	-	f2f2	-	-	dd	Spermophilus fulvus	Kazakhstan	Aktobe Province	Khromtau district, Karalau village	50.115326	59.300241	Brandler O.V., Tukhbatullin A.R.
3f	25406	-	hf04	cf1	-	f2f2	-	kk	dd	Spermophilus fulvus	Kazakhstan	Aktobe Province	Ayteke Bi district, near Komsomol'skoye village	50.4197	60.5619	Brandler O.V., Tukhbatullin A.R.
4f	23915	m	hf05	cf3	f	-	f1f2	f1f2	dd	Spermophilus fulvus	Kazakhstan	Almaty City	Mayak Micro district, left bank of the Malaya Almatinka river	43.333	76.984	Korablev V.P., Brandler O.V.
4f	23916	f	hf05	-	-	-	f2c	f2k	dd	Spermophilus fulvus	Kazakhstan	Almaty City	Mayak Micro district, left bank of the Malaya Almatinka river	43.333	76.984	Korablev V.P., Brandler O.V.
4f	23917	f	hf05	-	-	-	f1f2	-	dd	Spermophilus fulvus	Kazakhstan	Almaty City	Mayak Micro district, left bank of the Malaya Almatinka river	43.333	76.984	Korablev V.P., Brandler O.V.
4f	23918	f	hf05	-	-	-	f1f2	-	dd	Spermophilus fulvus	Kazakhstan	Almaty City	Mayak Micro district, left bank of the Malaya Almatinka river	43.333	76.984	Korablev V.P., Brandler O.V.
4f	23919	m	hf05	cf3	f	f1	f1f1	-	dd	Spermophilus fulvus	Kazakhstan	Almaty City	Mayak Micro district, left bank of the Malaya Almatinka river	43.333	76.984	Korablev V.P., Brandler O.V.
4f	23920	f	hf05	-	-	-	f1f3	-	dd	Spermophilus fulvus	Kazakhstan	Almaty City	Mayak Micro district, left bank of the Malaya Almatinka river	43.333	76.984	Korablev V.P., Brandler O.V.
4f	23921	f	hf05	-	-	-	f1f3	-	dd	Spermophilus fulvus	Kazakhstan	Almaty City	Mayak Micro district, left bank of the Malaya Almatinka river	43.333	76.984	Korablev V.P., Brandler O.V.
4f	23922	m	hf05	-	f	f1	f2f3	f1f1	dd	Spermophilus fulvus	Kazakhstan	Almaty City	Mayak Micro district, left bank of the Malaya Almatinka river	43.333	76.984	Korablev V.P., Brandler O.V.
4f	23988	f	hf05	-	-	-	-	-	dd	Spermophilus fulvus	Kazakhstan	Almaty City	Mayak Micro district, left bank of the Malaya Almatinka river	43.333	76.984	Korablev V.P., Brandler O.V.
	23958	f	her01	-	-	ee	ee	e1e1	ee	Spermophilus erythrogenys	Russia	Novosibirsk Oblast	Karasuksky district, Karasuk city	53.74	77.97	Korablev V.P.
	23965	f	her01	-	-	ee	ee	e1e2	dd	Spermophilus erythrogenys	Russia	Novosibirsk Oblast	Karasuksky district, Karasuk city	53.74	77.97	Korablev V.P.
	23967	m	her02	ce1	e	-	-	e2e2	dd	Spermophilus erythrogenys	Russia	Novosibirsk Oblast	Karasuksky district, Karasuk city	53.74	77.97	Korablev V.P.
	23966	f	her03	-	-	-	-	e1e1	dd	Spermophilus erythrogenys	Russia	Novosibirsk Oblast	Karasuksky district, Karasuk city	53.74	77.97	Korablev V.P.
1p	23878	m	hp06	-	p	p2	pp	pp	pp	Spermophilus pygmaeus	Russia	Saratov Oblast	Pitersky district, near Kozlovka village, banks of the Malyy Uzen' river	50.848	47.563	Ermakov O.A., Titov S.V.
3p	25380	f	hp07	cp5	-	p1p1	p1p1	pp	pp	Spermophilus pygmaeus	Kazakhstan	West-Kazakhstan Province	Akzhaik district, banks canal budarinskiy	50.536907	50.943245	Brandler O.V., Tukhbatullin A.R.
3p	25381	f	hp07	cp5	-	-	p1p1	pp	pp	Spermophilus pygmaeus	Kazakhstan	West-Kazakhstan Province	Akzhaik district, banks canal budarinskiy	50.536907	50.943245	Brandler O.V., Tukhbatullin A.R.
3p	25378	f	hp08	-	-	-	p2p4	pp	pp	Spermophilus pygmaeus	Kazakhstan	West-Kazakhstan Province	Akzhaik district, banks canal budarinskiy	50.536907	50.943245	Brandler O.V., Tukhbatullin A.R.
3p	25379	m	hp08	-	p	-	p2p4	pp	pp	Spermophilus pygmaeus	Kazakhstan	West-Kazakhstan Province	Akzhaik district, banks canal budarinskiy	50.536907	50.943245	Brandler O.V., Tukhbatullin A.R.
7p	27110	m	hp09	-	p	-	-	pp	pp	Spermophilus pygmaeus	Russia	Orenburg Oblast	Belyayevskiy district, near Krasnoural'sk village, right bank of the Burly river	51.3398643	56.8948941	Brandler O.V., Tukhbatullin A.R.
8p	25403	f	hp10	-	-	p2p2	p1p1	pp	pp	Spermophilus pygmaeus	Kazakhstan	Aktobe Province	Olke village	50.295287	57.671068	Brandler O.V., Tukhbatullin A.R.
8p	25399	f	hp11	cp3	-	p4p4	p2p2	pp	pp	Spermophilus pygmaeus	Kazakhstan	Aktobe Province	Olke village	50.295287	57.671068	Brandler O.V., Tukhbatullin A.R.
8p	25400	f	hp11	-	-	p1p2	p1p3	pp	pp	Spermophilus pygmaeus	Kazakhstan	Aktobe Province	Olke village	50.295287	57.671068	Brandler O.V., Tukhbatullin A.R.
8p	25404	f	hp12	-	-	p2p2	-	pp	pp	Spermophilus pygmaeus	Kazakhstan	Aktobe Province	Olke village	50.295287	57.671068	Brandler O.V., Tukhbatullin A.R.
8p	25401	f	hp13	-	-	-	p1p3	pp	pp	Spermophilus pygmaeus	Kazakhstan	Aktobe Province	Olke village	50.295287	57.671068	Brandler O.V., Tukhbatullin A.R.
8p	25402	f	hp14	-	-	-	-	pp	pp	Spermophilus pygmaeus	Kazakhstan	Aktobe Province	Olke village	50.295287	57.671068	Brandler O.V., Tukhbatullin A.R.
1p	23875	m	hp15	-	p	-	-	-	pp	Spermophilus pygmaeus	Russia	Saratov Oblast	Pitersky district, near Kozlovka village, banks of the Malyy Uzen' river	50.848	47.563	Ermakov O.A., Titov S.V.
5p	25390	f	hp16	-	-	p2p2	p1p1	pp	pp	Spermophilus pygmaeus	Kazakhstan	West-Kazakhstan Province	Karatobinskiy district, near Hankól aýyly	50.050413	53.517747	Brandler O.V., Tukhbatullin A.R.
6p	27106	f	hp17	cp1	-	p4p4	p1p1	pp	pp	Spermophilus pygmaeus	Russia	Orenburg Oblast	Akbulaksky district	51.1460565	56.0897317	Brandler O.V., Tukhbatullin A.R.
6p	27107	f	hp17	-	-	-	-	pp	pp	Spermophilus pygmaeus	Russia	Orenburg Oblast	Akbulaksky district	51.1460565	56.0897317	Brandler O.V., Tukhbatullin A.R.
6p	27108	f	hp17	-	-	-	p1p1	pp	pp	Spermophilus pygmaeus	Russia	Orenburg Oblast	Akbulaksky district	51.1460565	56.0897317	Brandler O.V., Tukhbatullin A.R.
1p	23871	f	hp18	-	-	-	-	-	-	Spermophilus pygmaeus	Russia	Saratov Oblast	Pitersky district, near Kozlovka village, banks of the Malyy Uzen' river	50.848	47.563	Ermakov O.A., Titov S.V.
4p	25385	f	hp19	-	-	-	pp	pp	pp	Spermophilus pygmaeus	Kazakhstan	West-Kazakhstan Province	Terektinsky district, Kyzylzhar village	50.263629	51.214119	Brandler O.V., Tukhbatullin A.R.
4p	25386	m	hp19	-	p	p5	pp	pp	pp	Spermophilus pygmaeus	Kazakhstan	West-Kazakhstan Province	Terektinsky district, Kyzylzhar village	50.263629	51.214119	Brandler O.V., Tukhbatullin A.R.
4p	25387	f	hp19	-	-	p1p4	pp	pp	pp	Spermophilus pygmaeus	Kazakhstan	West-Kazakhstan Province	Terektinsky district, Kyzylzhar village	50.263629	51.214119	Brandler O.V., Tukhbatullin A.R.
4p	25388	f	hp19	-	-	-	pp	pp	pp	Spermophilus pygmaeus	Kazakhstan	West-Kazakhstan Province	Terektinsky district, Kyzylzhar village	50.263629	51.214119	Brandler O.V., Tukhbatullin A.R.
4p	25389	m	hp19	-	p	p3	pp	pp	pp	Spermophilus pygmaeus	Kazakhstan	West-Kazakhstan Province	Terektinsky district, Kyzylzhar village	50.263629	51.214119	Brandler O.V., Tukhbatullin A.R.
